# Supplementary material for: Role of the Skin Immune System in Wound Healing
Source: Cells. 2024 Apr 4;13(7):624. doi: 10.3390/cells13070624 (PMC11011555; doi:10.3390/cells13070624)
Supplement: Supplementary file 1 [file cells-13-00624-s001.zip]

Archive with 3 entries (3 files):
- TableS1-3/Table S1. GlyGly (K) Sites.xlsx
- TableS1-3/Table S2. Quantitative and differential analysis.xlsx
- TableS1-3/Table S3. DiGly sites exclusively identified in one group.xlsx
